# Supplementary material for: CypA Mediates Non‐Small Cell Lung Cancer Chemoresistance by Attenuating Ferroptosis via Stabilizing SLC7A11
Source: Adv Sci (Weinh). 2025 Nov 7;13(4):e11947. doi: 10.1002/advs.202511947 (PMC12822425; doi:10.1002/advs.202511947)
Supplement: Supplementary file 2 — Supporting Table [file ADVS-13-e11947-s002.xls]

## Sheet: Table S1
Supplementary Table S1: The differential proteins analyzed by mass spectrum in A549 KO cells
Protein.IDs	Genes	logFC	P.Val
	PPIA	-5.64576	3.9657e-05
	CPS1	-4.07085	6.13111e-07
	AGR2	-3.93521	1.13583e-06
	RALYL	-2.52547	0.0317263
	TMT1B	-2.24475	0.00266287
	SIGMAR1	-2.20586	0.00621672
	AKR1B10	-2.15662	0.000375486
	CA12	-1.79776	0.000395725930785785
	POF1B	-1.74894	0.00168907
	BAZ1A	-1.69554	0.0221934
	CD14	-1.56936	0.00164571
	HACD2	-1.50867	0.0132259
	GNG10	-1.43424	0.00130274
	AKR1C2	-1.4307	0.0017268
	IGFBP3	-1.41938	0.00341336
	DERL1	-1.41215	0.0239975
	SLC7A11	-1.40942	0.00126195
	CACNA2D1	-1.37811	0.00291205
	SLC12A2	-1.35057	0.00081076
	NFATC4	-1.31763	0.0452957
	ALDH2	-1.29288	0.000974416
	SLC2A1	-1.27721	0.0016645
	PECR	-1.26896	0.00164571
	SLC22A18	-1.23039	0.00285979
	CERS6	-1.22481	0.0183469
	ALDH3A1	-1.22145	0.00515144
	KRT18	-1.21135	0.000784706
	MRPL55	-1.18787	0.00891083
	DHCR24	-1.15644	0.00813895
	AKR1C1	-1.15592	0.00130274
	LCLAT1	-1.14728	0.0033477
	BANF1	-1.14052	0.0218493
	LPGAT1	-1.13927	0.00218976
	HAX1	-1.13766	0.0180907
	GCDH	-1.13259	0.0393728
	H3-4	-1.13151	0.0253399
	H3C1	-1.13151	0.0253399
	H3C15	-1.13151	0.0253399
	GPD2	-1.11398	0.0016645
	AK4	-1.10842	0.00168907
	HPCAL1	-1.10315	0.00250673
	KIRREL1	-1.09163	0.00854027
	TLCD1	-1.08869	0.0338595
	DSP	-1.08278	0.00121689
	KRT8	-1.07898	0.00165481
	NRF1	-1.05948	0.0086066
	PKP3	-1.05827	0.00288044
	ANXA4	-1.04475	0.0038588
	ABCC2	-1.0424	0.00176395
	RDH10	-1.04177	0.00285979
	ALDH3A2	-1.039	0.00168907
	FER1L5	-1.03884	0.0180907
	NHERF1	-1.0194	0.00130274
	PKP4	-1.0191	0.00285979
	PCK2	-1.01881	0.00168907
	EI24	-1.00156	0.0279084
	VKORC1L1	-1.00082	0.0423519
	CD47	1.00571	0.00685579
	AKR1B1	1.01079	0.00626245
	COTL1	1.02044	0.00853652
	LXN	1.02533	0.0400339
	BRD3	1.0274	0.0480072
	LGALS3BP	1.03962	0.00285979
	HKDC1	1.04087	0.00304925
	KPNA3	1.05643	0.0132655
	PXN	1.06344	0.0119596
	P4HA2	1.07638	0.00168907
	TPM2	1.07644	0.00813895
	NXN	1.07658	0.00410086
	LAMTOR3	1.11387	0.00529376
	ATG7	1.11752	0.0112814
	VCL	1.11899	0.00293513
	MYL3	1.12949	0.00425744
	PTGES	1.1313	0.0129472
	HPGD	1.13205	0.0152003
	UGT1A1	1.17558	0.00168907
	TNS4	1.18194	0.026519
	KRT81	1.19512	0.00191315
	FTH1	1.19752	0.00986531
	TRAF2	1.20029	0.0053546
	MYH9	1.20278	0.00168907
	SUB1	1.21138	0.00168907
	ACO1	1.21488	0.00410667
	FERMT2	1.22235	0.0127452
	STAT3	1.22527	0.00360848
	TPBG	1.28113	0.00126195
	UCHL3	1.31119	0.00523388
	A1BG	1.31247	0.0116435
	SUSD2	1.32841	0.00130274
	ATOX1	1.34064	0.00693568
	CXCL5	1.35512	0.000974416
	ZYX	1.39217	0.00114694
	UGT1A9	1.39552	0.00191315
	GLS	1.42002	0.00081076
	CDCP1	1.42601	0.00891083
	PLOD2	1.43668	0.000395726
	ZFYVE19	1.43932	0.019875
	CTSB	1.44285	0.000355883
	TPM1	1.51946	0.000784706
	C3	1.52629	0.0301762
	KRT19	1.55949	0.000355883
	AKAP2	1.56533	0.0127452
	PDLIM7	1.5754	0.000974416
	NPC2	1.57964	0.000784706
	UGT1A7	1.60203	0.00165481
	GLS2	1.63585	0.0030437
	CDH2	1.64799	0.00081076
	ANPEP	1.65263	0.000355883
	ICAM1	1.67825	0.002981
	COL18A1	1.77611	0.00165481
	NPC1	1.78946	0.000292527
	ANXA8L1	1.83866	0.00114694
	PEA15	1.88725	0.0339636
	NMES1	1.93408	0.00130274
	TGM2	2.0109	0.000301424
	SOD2	2.20296	8.15834e-05

## Sheet: Table S2
Supplementary Table S2: The clinicopathological characteristics of CRC patients used for establishing PDX models
PDX #	Gender	Age	BMI	Location	Differentiation	TNM stage	Response to Oxa
1	Male	52	23.31	Colon	Moderate	III	Resistant
2	Female	77	18.09	Rectum	Poor	III	Resistant

## Sheet: Table S3
Supplementary Table S3: The clinicopathological characteristics of CRC patients undergoing postoperative oxaliplatin-based adjuvant chemotherapy (n=102)
Case #	Gender	Age	BMI	Location	Differentiation	TNM stage	Response to Oxa	CypA IHC staining	SLC7A11 IHC staining
1	Male	23	34.19	Colon	Poor	III	Sensitive	Low
2	Male	67	26.3	Colon	Poor	III	Resistant	Low
3	Male	41	28.16	Colon	Well	II	Sensitive	Low
4	Male	52	26.01	Rectum	Poor	III	Sensitive	High
5	Male	27	17.38	Colon	Poor	III	Resistant	High
6	Male	72	20.26	Colon	Moderate	III	Resistant	High
7	Male	63	25.81	Rectum	Moderate	II	Sensitive	High
8	Female	60	25.63	Colon	Well	II	Resistant	High
9	Male	50	19.36	Colon	Well	III	Resistant	Low
10	Male	68	18.42	Colon	Moderate	III	Sensitive	High
11	Female	59	19.16	Rectum	Poor	II	Sensitive	Low
12	Male	39	25.43	Colon	Poor	III	Sensitive	Low
13	Female	57	22.03	Colon	Moderate	III	Resistant	High
14	Female	56	21.63	Colon	Moderate	III	Sensitive	High
15	Male	74	25.11	Rectum	Well	III	Sensitive	Low
16	Female	63	23.5	Colon	Moderate	II	Sensitive	Low
17	Male	71	22.72	Rectum	Well	III	Sensitive	Low
18	Female	45	21.74	Rectum	Moderate	III	Sensitive	High
19	Male	62	19.31	Colon	Moderate	III	Resistant	High
20	Female	70	18.77	Colon	Moderate	III	Sensitive	High
21	Female	70	16.78	Colon	Moderate	II	Resistant	High
22	Female	43	19.68	Colon	Moderate	III	Sensitive	High
23	Female	38	24.49	Colon	Poor	III	Resistant	High
24	Female	60	21.15	Colon	Moderate	II	Sensitive	Low
25	Male	61	24.96	Colon	Moderate	III	Resistant	High
26	Female	78	23.62	Rectum	Moderate	II	Resistant	Low
27	Female	62	20.36	Colon	Well	III	Sensitive	High
28	Male	75	20.5	Colon	Moderate	III	Resistant	High
29	Female	63	25.07	Colon	Moderate	III	Sensitive	Low
30	Female	59	21.16	Colon	Moderate	III	Resistant	High
31	Male	67	22.04	Colon	Well	II	Resistant	High
32	Female	54	23.19	Colon	Moderate	III	Resistant	High
33	Female	55	24.44	Rectum	Moderate	III	Resistant	High
34	Female	31	22.77	Colon	Poor	III	Sensitive	Low
35	Male	60	22.59	Colon	Moderate	III	Resistant	High
36	Male	53	24.77	Colon	Moderate	III	Resistant	High
37	Female	26	20.4	Colon	Poor	III	Sensitive	Low
38	Female	73	21.14	Colon	Well	III	Resistant	High
39	Male	37	23	Colon	Moderate	III	Resistant	Low
40	Male	56	23.39	Colon	Moderate	III	Sensitive	High
41	Male	52	22.44	Colon	Moderate	III	Sensitive	Low
42	Male	43	20.08	Colon	Well	III	Sensitive	High
43	Male	43	23.88	Rectum	Moderate	III	Sensitive	Low
44	Female	58	19.17	Colon	Moderate	III	Resistant	High
45	Female	63	21.57	Colon	Moderate	III	Sensitive	Low
46	Male	50	21.69	Colon	Moderate	III	Sensitive	Low
47	Male	60	23.81	Colon	Well	III	Sensitive	Low
48	Female	37	24	Rectum	Moderate	III	Sensitive	High
49	Female	61	22.89	Colon	Moderate	III	Resistant	High
50	Male	41	20.32	Colon	Well	III	Sensitive	High
51	Female	63	24.97	Colon	Moderate	III	Resistant	High
52	Female	74	25.89	Colon	Moderate	II	Sensitive	Low
53	Female	77	20.5	Colon	Moderate	III	Sensitive	High
54	Male	77	17.92	Rectum	Moderate	III	Sensitive	Low
55	Male	53	16.76	Colon	Poor	III	Sensitive	High
56	Male	45	28.89	Colon	Moderate	III	Sensitive	Low
57	Male	30	27.4	Colon	Poor	III	Sensitive	Low
58	Female	30	22.14	Colon	Moderate	III	Sensitive	High
59	Male	54	29.07	Colon	Well	III	Sensitive	High
60	Male	57	21.41	Colon	Moderate	III	Sensitive	High
61	Female	57	17.22	Colon	Moderate	III	Resistant	Low
62	Female	51	28.46	Colon	Moderate	III	Resistant	High
63	Female	37	19.47	Colon	Moderate	III	Sensitive	Low
64	Female	50	19.88	Colon	Moderate	III	Sensitive	High
65	Female	50	25.59	Colon	Well	III	Sensitive	High
66	Male	58	17.58	Colon	Moderate	III	Sensitive	Low
67	Male	62	21.97	Colon	Moderate	III	Sensitive	Low
68	Female	40	16.8	Colon	Moderate	III	Resistant	High
69	Female	65	20.08	Rectum	Poor	III	Sensitive	High
70	Female	54	21.78	Rectum	Moderate	III	Sensitive	Low
71	Male	46	22.86	Colon	Moderate	III	Resistant	Low
72	Male	58	26.89	Colon	Moderate	II	Sensitive	High
73	Male	58	20.55	Colon	Well	III	Resistant	High
74	Male	43	20.55	Colon	Moderate	III	Resistant	High
75	Female	60	27.24	Colon	Moderate	III	Sensitive	Low
76	Female	78	17.07	Colon	Moderate	III	Resistant	High
77	Male	46	20.18	Colon	Moderate	III	Sensitive	Low
78	Female	59	27.06	Rectum	Poor	III	Sensitive	Low
79	Male	51	24.44	Colon	Poor	III	Resistant	High
80	Female	56	21.78	Rectum	Moderate	III	Sensitive	Low
81	Male	70	19.95	Colon	Moderate	III	Resistant	High
82	Female	79	22.97	Colon	Moderate	III	Sensitive	High
83	Female	48	22.6	Colon	Moderate	III	Resistant	High
84	Female	85	21.08	Colon	Well	III	Sensitive	High
85	Male	34	25.18	Colon	Moderate	III	Sensitive	Low
86	Male	72	20.08	Colon	Moderate	III	Resistant	Low
87	Male	58	16.96	Colon	Moderate	III	Sensitive	Low
88	Male	40	20.88	Rectum	Moderate	III	Resistant	High
89	Female	58	27.1	Colon	Moderate	II	Resistant	High
90	Male	61	23.24	Colon	Moderate	III	Sensitive	Low
91	Male	59	26.12	Colon	Well	III	Resistant	High
92	Female	55	19.04	Colon	Moderate	III	Sensitive	Low
93	Male	54	28.23	Colon	Well	III	Resistant	High
94	Male	47	21.22	Colon	Moderate	III	Sensitive	Low
95	Female	71	23.63	Colon	Poor	III	Resistant	High
96	Male	70	21.3	Colon	Moderate	III	Sensitive	High
97	Male	64	25.58	Rectum	Moderate	III	Resistant	High
98	Male	55	26.26	Colon	Well	III	Sensitive	Low
99	Male	45	22.94	Colon	Moderate	III	Sensitive	High
100	Female	47	26.04	Colon	Poor	III	Resistant	Low
101	Female	53	18.63	Rectum	Moderate	III	Resistant	High
102	Female	62	24.03	Colon	Moderate	III	Sensitive	Low

## Sheet: Table S4
Supplementary Table S4: The primer and oligonucleotide sequences used in this study
Primer sequences	1	SLC7A11-Forward	5′-TCTCCAAAGGAGGTTACCTGC-3′
		SLC7A11-Reverse	5′-AGACTCCCCTCAGTAAAGTGAC-3′.
	2	GAPDH-Forward	5`-GAGAAGGCTGGGGCTCATTT-3`
		GAPDH-Reverse	5`-AGTGATGGCATGGACTGTGG-3`
Oligonucleotide sequences	1	si-CypA#1	3′-AAGAUGAGAACUUCAUCCU-5′
	2	si-CypA1#2	3′-GCUCGCAGUAUCCUAGAAU-5′
	3	si-SLC7A11#1	3′-GCUGAAUUGGGAACAACUATT-5′

## Sheet: Table S5
Supplementary Table S5: The antibodies used in this study
Antibody	Source	Cat No.	Dilution (application)
SLC7A11	Abcam	AB307601	1:10000 (WB) 1:500 (IHC) 1μg (Co-IP) 1:500 (IF)
CypA	Santa cruze	SC-134310	1:200 (IF) 1μg (Co-IP)
CypA	Affinity	DF6175	1:1000 (WB)
E-cadherin	Proteintech	20874-1-AP	1:1000 (WB)
N-cadherin	Proteintech	22018-1-AP	1:1000 (WB)
Vimentin	Affinity	BF8006	1:1000 (WB)
GAPDH	Proteintech	60004-1-Ig	1:10000 (WB)
4-HNE	Bioss	D50444	1:500 (WB) 1:200 (IHC)
Flag-tag	Proteintech	20543-1-AP	1:1000 (WB) 1μg (Co-IP)
HA-tag	Proteintech	66006-2-Ig	1:1000 (WB) 1μg (Co-IP)
Flag-tag	ACE	BP5013-01	1:3000 (WB)
HA-tag	ACE	BP5015-01	1:3000 (WB)
Ub	Proteintech	10201-2-AP	1:500 (WB)
TRIM3	Proteintech	28392-1-AP	1:1000 (WB) 1μg (Co-IP)
